# Supplementary material for: Urinary Volatilomic Signatures for Non-Invasive Detection of Lung Cancer: A HS-SPME/GC-MS Proof-of-Concept Study
Source: Int J Mol Sci. 2026 Jan 19;27(2):982. doi: 10.3390/ijms27020982 (PMC12842182; doi:10.3390/ijms27020982)
Supplement: Supplementary file 1 [file ijms-27-00982-s001.zip]

Archive with 1 entries (1 files):
- ijms-4034230-supplementary.pdf
